# Supplementary material for: Impairment of visually guided associative learning in children with Tourette syndrome
Source: PLoS One. 2020 Jun 16;15(6):e0234724. doi: 10.1371/journal.pone.0234724 (PMC7297359; doi:10.1371/journal.pone.0234724)
Supplement: S1 Table — TS: Tourette syndrome, ADHD: attention deficit hyperactivity disorder, OCD/ASD: obsessive compulsive disorder or autism spectrum disorder, NAT: the number of the necessary trials in the acquisition phase of the paradigm, ALER: the error ratios in the acquisition phase of the paradigm, RER: the error ratios in the retrieval part of the test phase, and GER: the error ratio in the generalization part of the test phase. (XLSX) [file pone.0234724.s001.xlsx]

## Sheet: Munka1
				Group	NAT	ALER	RER	GER
				TS	79	0.0759494	0.0277778	0.166667			Group	NAT	ALER	RER	GER
				TS	75	0.12	0	0			TS+OCD	46	0.0434783	0.0277778	0
				TS	80	0.1875	0.194444	0.0833333			TS+OCD	69	0.101449	0.0277778	0
				TS	67	0.0746269	0	0			TS+OCD	132	0.166667	0.138889	0.25
				TS	79	0.0886076	0.111111	0.25			TS+OCD	72	0.0972222	0.0833333	0.5
				TS	69	0.101449	0	0.0833333			TS+OCD	69	0.101449	0.111111	0				NAT	ALER	RER	GER
				TS	57	0.0175439	0.0277778	0			TS+OCD	89	0.101124	0.0277778	0.0833333			Unmedicated patient	75	0.12	0	0
				TS	89	0.101124	0.0277778	0.0833333			TS+OCD	72	0.111111	0.138889	0.583333			Unmedicated patient	80	0.1875	0.194444	0.0833333
				TS	93	0.11828	0.0833333	0.166667			TS+OCD	66	0.136364	0.222222	0.25			Unmedicated patient	67	0.0746269	0	0
				TS	130	0.138462	0.0555556	0.166667			TS+OCD	169	0.171598	0.111111	0.583333			Unmedicated patient	69	0.101449	0	0.0833333
				TS	59	0.0677966	0.0555556	0.5			TS+OCD	125	0.16	0.0277778	0.166667			Unmedicated patient	57	0.0175439	0.0277778	0
				TS	65	0.0615385	0.0555556	0.0833333			Control	84	0.125	0.027	0.333			Unmedicated patient	89	0.101124	0.0277778	0.0833333
				TS	78	0.102564	0.25	0.166667			Control	61	0.0655738	0.0277778	0.166667			Unmedicated patient	93	0.11828	0.0833333	0.166667
				TS	91	0.153846	0.25	0.666667			Control	55	0.0545455	0.111111	0			Unmedicated patient	130	0.138462	0.0555556	0.166667
				TS	101	0.0891089	0	0			Control	67	0.0895522	0.138889	0.166667			Unmedicated patient	59	0.0677966	0.0555556	0.5
				TS	91	0.142857	0.333333	0.583333			Control	60	0.0833333	0.0555556	0.166667			Unmedicated patient	65	0.0615385	0.0555556	0.0833333
				TS	120	0.325	0.111111	0			Control	69	0.0724638	0.0555556	0.25			Unmedicated patient	78	0.102564	0.25	0.166667
				TS	52	0.0769231	0	0			Control	49	0.0816327	0.222222	0.25			Unmedicated patient	91	0.153846	0.25	0.666667
				TS	93	0.0860215	0.166667	0.666667			Control	52	0.0192308	0.25	0.75			Unmedicated patient	91	0.142857	0.333333	0.583333
				TS	85	0.0941176	0.0555556	0.0833333			Control	60	0.0833333	0.0277778	0			Unmedicated patient	120	0.325	0.111111	0
				TS	79	0.151899	0	0.0833333			Control	74	0.121622	0.111111	0.25			Unmedicated patient	52	0.0769231	0	0
				Control	63	0.047619	0	0.0833333										Unmedicated patient	93	0.0860215	0.166667	0.666667
				Control	85	0.117647	0.361111	0.916667										Unmedicated patient	85	0.0941176	0.0555556	0.0833333
				Control	46	0.0434783	0	0.5										Unmedicated patient	79	0.151899	0	0.0833333
				Control	51	0.0392157	0.111111	0.0833333										Unmedicated patient	202	0.287129	0.222222	0.166667
				Control	51	0.0196078	0.0833333	0			Group	NAT	ALER	RER	GER			Unmedicated patient	62	0.0806452	0.0555556	0.333333
				Control	60	0.0833333	0.0833333	0.0833333			Control	85	0.117647	0.361111	0.916667			Unmedicated patient	58	0.0517241	0.0555556	0
				Control	69	0.0724638	0.0555556	0.25			Control	75	0.0933333	0.0555556	0.0833333			Unmedicated patient	146	0.150685	0.194444	0.5
				Control	49	0.0612245	0.111111	0.833333			Control	72	0.0694444	0	0.0833333			Unmedicated patient	108	0.203704	0.0277778	0
				Control	124	0.185484	0.166667	0.5			Control	91	0.142857	0.0833333	0.916667			Unmedicated patient	59	0.0847458	0.0277778	0.166667
				Control	57	0.105263	0.166667	0			Control	85	0.105882	0.472222	0.666667			Unmedicated patient	78	0.153846	0.0555556	0.0833333
				Control	52	0.0192308	0.25	0.75			Control	84	0.107143	0.166667	0.75			Unmedicated patient	62	0.0967742	0.138889	0
				Control	97	0.113402	0.111111	0.0833333			Control	57	0.105263	0.166667	0			Unmedicated patient	42	0	0.0833333	0.0833333
				Control	58	0.0862069	0.0277778	0.166667			Control	97	0.113402	0.111111	0.0833333			Unmedicated patient	46	0.0434783	0.0277778	0
				Control	60	0.0833333	0.0277778	0			Control	58	0.0862069	0.0277778	0.166667			Unmedicated patient	69	0.101449	0.0277778	0
				Control	81	0.0987654	0.0277778	0.0833333			Control	81	0.123457	0.0277778	0.333333			Unmedicated patient	132	0.166667	0.138889	0.25
				Control	55	0.0545455	0.0277778	0.0833333			Control	57	0.0701754	0.0277778	0			Unmedicated patient	89	0.101124	0.0277778	0.0833333
				Control	47	0	0.0277778	0.166667			Control	68	0.0735294	0.194444	0.75			Unmedicated patient	66	0.136364	0.222222	0.25
				Control	74	0.121622	0.111111	0.25			Control	54	0.0555556	0.0555556	0.0833333			Unmedicated patient	169	0.171598	0.111111	0.583333
				Control	73	0.109589	0.305556	0.333333			Control	92	0.130435	0.0555556	0			Unmedicated patient	125	0.16	0.0277778	0.166667
				Control	82	0.134146	0.194444	0.333333			Control	56	0.0892857	0.0833333	0.75
				Control	61	0.0655738	0.0277778	0.166667			TS+ADHD	202	0.287129	0.222222	0.166667
											TS+ADHD	62	0.0806452	0.0555556	0.333333
											TS+ADHD	58	0.0517241	0.0555556	0
											TS+ADHD	92	0.25	0.111111	0
											TS+ADHD	71	0.056338	0.0555556	0.333333
											TS+ADHD	146	0.150685	0.194444	0.5
											TS+ADHD	97	0.185567	0.111111	0
											TS+ADHD	108	0.203704	0.0277778	0
											TS+ADHD	68	0.117647	0.0833333	0.666667
											TS+ADHD	78	0.153846	0.0555556	0.0833333
											TS+ADHD	62	0.0967742	0.138889	0
											TS+ADHD	42	0	0.0833333	0.0833333
											TS+ADHD	100	0.12	0.0277778	0.166667
											TS+ADHD	83	0.13253	0.0555556	0.666667
											TS+ADHD	59	0.0847458	0.0277778	0.166667
